# Supplementary material for: Enriched CO2 and Root-Associated Fungi (Mycorrhizae) Yield Inverse Effects on Plant Mass and Root Morphology in Six Asclepias Species
Source: Plants (Basel). 2021 Nov 16;10(11):2474. doi: 10.3390/plants10112474 (PMC8617772; doi:10.3390/plants10112474)
Supplement: Supplementary file 1 [file plants-10-02474-s001.zip]

Archive with 1 entries (1 files):
- plants-1404780-supplementary.pdf
